# Supplementary material for: Assessing species biomass contributions in microbial communities via metaproteomics
Source: Nat Commun. 2017 Nov 16;8:1558. doi: 10.1038/s41467-017-01544-x (PMC5691128; doi:10.1038/s41467-017-01544-x)
Supplement: Supplementary file 2 — Supplementary Data 1 [file 41467_2017_1544_MOESM2_ESM.xlsx]

## Sheet: Original
Supplementary Data 1: Comparison of different proteomic quantification methods using mock community samples
This data is the basis for Figure 3
		Input Protein Amount (ug) in each community type			Input Cell Number in each community type			PSMs												Intensities (Unique Peptides)												Intensities (Razor+Unique Peptides)
Label	Species	U (uneven)	C (equal cell number)	P (equal protein amounts9	U	C	P	C1	C2	C3	C4	P1	P2	P3	P4	U1	U2	U3	U4	C1	C2	C3	C4	P1	P2	P3	P4	U1	U2	U3	U4	C1	C2	C3	C4	P1	P2	P3	P4	U1	U2	U3	U4
ATN	Agrobacterium tumefaciens	4186.28	361.509	642.7	5790000000	500000000	8.88912e+08	4501	5794	5018	5330	7747	8431	7829	7212	10570	9738	10289	11545	15634233630	18431930550	18385323500	9552830000	20723585400	23473962000	17769532700	15053317900	66236546100	34644136600	39952019060	56216305280	23449367830	26932242800	27255951700	14816458100	31465091500	36914903000	27635094100	24070560700	79683704000	42018804600	48260344260	67358564780
Am2	Alteromonas macleodii	707.47	214.385	642.7	1650000000	500000000	1.49894e+09	1680	1507	1616	1290	4052	5415	4713	4009	1115	930	485	960	2718746880	2398708500	3702928300	1039033800	10446819700	17369080700	12166165770	8557955600	1256029100	724109300	241246000	993852500	3494149880	2764517500	4295562300	1386423800	10841397600	18048135700	12709574870	8790211800	1436215100	846594300	315958000	1246159500
BS	Bacillus subtilis	583.83	717.059	642.7	407100000	500000000	4.4815e+08	6338	8475	6916	6725	4296	5911	5712	4592	1159	1266	1136	1274	55172140100	68599611200	67168517200	32332757700	26225873500	40432653400	30621101000	23727494500	5781578100	5382124100	5357716900	7614399110	60164809100	74434763900	73534902200	35596118600	29784924300	47497110400	35482556100	27653920900	7907975000	6471742100	6529188500	9310398300
BXL	Burkholderia xenovorans	321.37	69.8631	642.7	2300000000	500000000	4.59971e+09	21	29	19	23	0	141	9	9	10	0	0	0	77213000	116088000	83600000	32329000	0	101159000	0	19288000	0	0	0	0	77213000	116088000	83600000	32329000	0	101159000	0	19288000	0	0	0	0
CRH	Chlamydomonas reinhardtii	2962.73	6583.85	642.7	225000000	500000000	4.88089e+07	17233	19201	17460	23325	1227	1455	1258	1134	1883	2031	1840	2064	211535537510	195605200400	223671188590	146154317600	6373805600	6969621300	4863334300	4075856900	15064975100	9980106900	9433756200	13968123800	217399907410	202044258700	233621512690	154913031100	6930417600	7653502800	5356639500	4555411900	16088914100	10824726900	10544573700	14868332800
CV	Chromobacterium violaceum	933.08	741.717	642.7	629000000	500000000	4.33251e+08	7944	9123	6750	7481	5452	5473	5628	4939	2002	2007	1878	2010	63947752470	60918381190	53595252800	28883125000	28024489900	28888811410	24323111900	19097532600	9615903000	5831321000	5453495700	8010319000	68914773470	65238391190	57511182100	31635835400	30126600400	31398333610	26112182900	20418210700	12781066000	7388191100	6956072800	9912021000
Cup	Cupriavidus metallidurans	11505	216.259	642.7	26600000000	500000000	1.48595e+09	3202	3418	3175	3061	7664	8136	7504	6807	34612	34126	35244	36073	14597134800	13680469700	15142161690	6775314320	35072331300	39817290110	28148966500	22836961390	358855994000	212225059410	229288735370	285626348850	20172701400	18961500100	21785177290	9441188400	43436026300	49899102030	34564116100	28716939890	411795561300	240957319810	260990605970	325108486250
DVH	Desulfovibrio vulgaris	701.578	0	0	930000000	0	0	0	56	0	89	70	78	0	58	1303	1204	1197	1191	0	108430000	0	67191000	106820000	81635000	0	90243000	8444639800	4267252600	4534548100	5209315400	0	108430000	0	158010000	106820000	81635000	0	90243000	10502605800	5439662600	5867441500	6642065400
K12	Escherichia coli	4290.54	319.237	642.7	6720000000	500000000	1.00662e+09	6778	7979	6696	6579	11652	13564	12021	11496	25461	18324	17581	16788	17505055100	17284201900	18540290470	11601029100	22501493550	32530998800	25938433600	22517052400	90387596900	41001944000	39469406200	50267753700	30997218900	27815098300	29275972000	17543907600	32036715450	47144969800	35501660100	31818784400	134799947800	59105934700	58854564600	72710323800
Ne1	Nitrosomonas europaeae	60.5756	0	0	90000000	0	0	19	35	123	18	0	0	0	27	19	15	31	125	189360000	351570000	76761000	133600000	0	0	0	74647000	179062500	76574000	101022000	82026800	189360000	351570000	115009000	133600000	0	0	0	74647000	179062500	76574000	101022000	88076800
Nu1	Nitrosomonas ureae	402.679	0	0	90000000	0	0	0	0	0	0	0	0	0	0	0	0	0	0	0	0	0	0	0	0	0	0	0	0	0	0	0	0	0	0	0	0	0	0	0	0	0	0
NV	Nitrososphaera viennensis	607.41	27.6096	642.7	11000000000	500000000	1.16391e+10	124	162	114	141	2092	4610	2776	2769	462	327	426	397	891061800	970536300	843964600	527686800	14523335600	35444224160	16103313700	15000994900	4569516600	1943152300	2617601700	2884775800	959586800	970536300	859749200	527686800	14778862300	36049572260	16331610700	15221542300	4689897600	1971690300	2689081700	3020962800
Nm1	Nitrosospira multiformis	155.159	0	0	75000000	0	0	211	267	267	220	219	387	292	265	316	306	261	310	4592389000	5117860000	3561473000	1637700000	1909000000	2236622000	1665565000	1392960000	946152000	561572000	608359000	678655000	4592389000	5117860000	3561473000	1637700000	1909000000	2236622000	1665565000	1392960000	947553000	561572000	611314000	698236000
PaD	Paracoccus denitrificans	683.657	198.737	642.7	1720000000	500000000	1.61696e+09	1653	1716	1436	1441	2948	3921	3233	3298	866	611	916	968	7230704800	7718677800	6305474600	3153361900	13515813100	17605898000	12391932400	12314908300	3475150400	1842463100	2381867800	3442791500	7542093800	8032074600	6809795900	3507227900	14009699500	18352056000	13137869400	13097418500	3651485400	1904848500	2499561800	3762144700
ES18	Phage ES18	65.5453	45.2036	62	725000000	500000000	6.85785e+08	16	12	13	0	12	0	23	22	0	0	0	0	37113200	31791000	69617000	0	21940700	0	57972000	37015000	0	0	0	0	37113200	31791000	69617000	0	21940700	0	57972000	37015000	0	0	0	0
F0	Phage F0	65.2826	5.57971	62	5850000000	500000000	5.55585e+09	0	0	0	0	35	41	33	36	0	2	0	3	0	0	0	0	205939000	245530000	148505000	107272100	0	10023000	0	11538000	0	0	0	0	205939000	245530000	148505000	107272100	0	10023000	0	11538000
F2	Phage F2	62.0384	62.0384	62	500000000	500000000	4.9969e+08	6	7	0	0	0	0	0	0	0	0	0	0	18490000	23698000	0	0	0	0	0	0	0	0	0	0	18490000	23698000	0	0	0	0	0	0	0	0	0	0
M13	Phage M13	109.017	109.017	62	500000000	500000000	2.84358e+08	0	0	0	0	0	0	0	0	0	0	0	0	0	0	0	0	0	0	0	0	0	0	0	0	0	0	0	0	0	0	0	0	0	0	0	0
P22	Phage P22	78.7731	0.926742	62	42500000000	500000000	3.34505e+10	0	0	0	0	86	114	93	84	9	14	12	9	0	0	0	0	723513200	812461900	522625000	469623000	128310000	82654000	106380000	123290000	0	0	0	0	781513200	808345900	522625000	469623000	117270000	82654000	113360000	123290000
PD	Pseudomonas denitrificans	2128.51	551.428	642.7	1930000000	500000000	5.8276e+08	9717	10689	7864	9111	9723	11958	9359	9556	6653	8912	6300	7305	30395913590	31066993200	26521442900	13970337500	24483312500	29596964300	19208910500	17070030400	20036567500	19047754000	11596028300	17008097800	56027838100	49648843500	46355552300	26723647800	37535322500	48569341300	30377167400	29349505200	36966677100	29736098100	20699230500	28537190100
Pfl	Pseudomonas fluorescens	4964.22	738.723	642.7	3360000000	500000000	4.35007e+08	7970	6792	5545	5902	6708	17181	6175	12502	15960	15626	15060	16608	32254101330	21251489800	20364188400	13019428600	18049721100	69219494100	15040660380	39079292110	109844353820	64719970700	67128136950	90235301400	43631103780	29687639800	28778878000	17900135600	25174561400	84402100900	20301439700	47531422100	130149327800	76949893700	79313952950	106859518400
KF7	Pseudomonas pseudoalcaligenes	863.801	716.253	642.7	603000000	500000000	4.48654e+08	11122	11578	9113	12104	9351	11989	8570	9998	3992	4898	3732	4069	37193765150	34189268200	30563303900	22746219410	18960538400	25720823900	14054109300	17749837700	3349910300	3003715700	2349923600	3206649400	72990249850	64106647300	60950320070	43347012100	38959497100	56077696500	31060053300	36953647500	23808190000	16457586600	13574005600	17798826700
841	Rhizobium leguminosarum bv. viciae 3841	680.47	348.959	642.7	975000000	500000000	9.20882e+08	2650	3303	2705	2766	6666	6635	6028	5742	1721	2010	2280	2495	1793207200	1897379000	1864612740	835038000	3450838780	3838388570	2473793100	1990714840	350151500	481787900	475221800	893967200	4474527400	4175924000	4470481500	2013084000	8046379700	8530566800	5747362100	5104478400	2394118100	1497005000	1925970000	2486282000
VF	Rhizobium leguminosarum bv. viciae VF39	1671.03	185.67	642.7	4500000000	500000000	1.73076e+09	3705	4348	3519	3919	8540	9383	8526	7731	3068	3670	3856	4331	15764597200	17333927770	16610158800	10754562730	35565041900	48001035900	36225477460	29807551300	13948059080	10096551700	10970168200	14676239840	27156685600	28931408100	28502023300	17512165300	56140272800	70180480700	51934861960	43352157400	27958148500	18887687700	20826584000	28489189000
AK199	Roseobacter sp. AK199	1183.43	408.08	642.7	1450000000	500000000	7.87469e+08	4713	5222	4678	5128	6364	7228	5904	6253	2407	1798	1211	1803	23575127200	21880725200	23129322840	13610218400	24936623700	29383453400	18424621370	19219719000	10135933600	4212656400	3079710100	4951457700	26522317300	24492779600	25660750340	15036073800	28274108400	33274072300	20968370970	21377412900	12206221200	4716454500	3667333700	5928956500
LT2	Salmonella enterica typhimurium (3 strains combined)	25037.8	1123.11	1928.1	33440000000	1500000000	2.57514e+09	14109	15411	13021	14073	19126	20578	18991	17430	52464	38511	37768	35930	56456982730	51350372280	54644612800	26870584430	49231544900	57859005300	45587218000	36354807500	334903944500	133787280850	135781284380	156321630600	130434504810	114427056600	119812548200	64096182900	127638850000	144303604800	105345276900	91289024800	684847670500	279515325100	284038595500	325554526900
137	Staphylococcus aureus ATCC 13709	715.153	30.0485	642.7	11900000000	500000000	1.06944e+10	210	368	331	216	3004	3881	3775	3150	811	807	721	789	0	0	0	0	1617073400	2033456100	1768763500	1127025600	300280000	202305700	188916000	180624700	0	0	0	0	4919546600	6346829400	4832453200	3543141400	300280000	726198500	648977000	1021156000
259	Staphylococcus aureus ATCC 25923	1216.31	24.0378	642.7	25300000000	500000000	1.33685e+10	55	106	53	48	4107	5093	4966	4220	1018	937	670	862	214020500	330983000	245910700	90736200	15069118800	21675624370	17279468900	13086469300	5391888500	2695255600	2322581900	3269172900	232590500	347573000	245910700	90736200	19481007100	26784536770	21712480000	16635465100	7029219000	3447497300	2536549200	4168089900
SMS	Stenotrophomonas maltophilia	5946.27	448.437	642.7	6630000000	500000000	7.16601e+08	6518	6601	5074	6274	7858	8397	7582	6900	21280	19660	20054	21594	41956220440	34155842600	29205763300	20894168420	37372076530	42874239920	28917990100	24209220800	205999144950	111302391740	119809004900	155734189900	42940233600	35138542900	30110043100	21647226220	38678607530	44343329020	29978759100	24948350500	210831154200	114064694340	122912388100	159730783800
HB2	Thermus Thermophilus	1245.63	386.842	642.7	1610000000	500000000	8.307e+08	3867	4020	3441	3178	4981	6119	6434	5995	1282	710	742	814	23358732640	22049697600	22558943800	11594935400	24097740000	32146361000	28028423600	25170299100	9224141060	2967654800	3727086900	4368013800	23702979800	22173486300	22846209800	11740964700	25201465300	32876352000	28464417100	25437075100	9396161060	2971817300	3727148600	4441575800
All data Normalized to %
		Input Protein Amount (ug) in each community type			Input Cell Number in each community type			PSMs												Intensities (Unique Peptides)												Intensities (Razor+Unique Peptides)
Label	Species	U (uneven)	C (equal cell number)	P (equal protein amounts9	U	C	P	C1	C2	C3	C4	P1	P2	P3	P4	U1	U2	U3	U4	C1	C2	C3	C4	P1	P2	P3	P4	U1	U2	U3	U4	C1	C2	C3	C4	P1	P2	P3	P4	U1	U2	U3	U4
ATN	Agrobacterium tumefaciens	5.64686	2.47024	4.25852	2.89501	3.57143	0.914204	3.93575	4.59043	4.78146	4.50009	5.78221	5.07528	5.69655	5.29383	5.55022	5.78129	6.28566	6.77854	2.37924	2.94034	2.88689	2.53878	4.78375	3.85857	4.42325	4.06585	5.1811	5.16237	5.73221	6.34514	2.7074	3.34117	3.29771	3.01493	5.02248	4.33213	4.93529	4.61073	4.35319	4.53458	5.03654	5.61379
Am2	Alteromonas macleodii	0.954305	1.46492	4.25852	0.825004	3.57143	1.54159	1.46902	1.19396	1.53982	1.08914	3.02433	3.25971	3.42928	2.94273	0.585477	0.552125	0.296292	0.563655	0.413743	0.382652	0.58144	0.276136	2.4115	2.85507	3.02844	2.31147	0.0982481	0.107901	0.0346133	0.112176	0.403425	0.342961	0.519722	0.282116	1.73051	2.11803	2.26978	1.68377	0.0784616	0.0913627	0.032974	0.103857
BS	Bacillus subtilis	0.787527	4.89976	4.25852	0.203551	3.57143	0.460901	5.54205	6.71452	6.58999	5.67788	3.20645	3.55829	4.15618	3.37067	0.608581	0.751603	0.693995	0.748017	8.39619	10.9433	10.5469	8.59282	6.05387	6.64619	7.62231	6.40871	0.452242	0.801998	0.768711	0.859437	6.94646	9.23425	8.89701	7.24328	4.75429	5.57399	6.33675	5.29712	0.432019	0.698417	0.681399	0.775946
BXL	Burkholderia xenovorans	0.433496	0.477384	4.25852	1.15001	3.57143	4.73058	0.0183627	0.0229759	0.0181044	0.0194188	0	0.0848789	0.0065486	0.00660628	0.00525091	0	0	0	0.0117504	0.0185189	0.013127	0.00859182	0	0.0166282	0	0.00520962	0	0	0	0	0.00891479	0.0144017	0.0101148	0.00657847	0	0.0118715	0	0.00369462	0	0	0	0
CRH	Chlamydomonas reinhardtii	3.99642	44.9883	4.25852	0.112501	3.57143	0.0501976	15.0688	15.2124	16.637	19.6932	0.915808	0.875878	0.915348	0.832391	0.988747	1.20577	1.12408	1.21186	32.1918	31.2038	35.1212	38.8423	1.4713	1.14564	1.2106	1.10087	1.1784	1.48715	1.35353	1.57658	25.1004	25.0653	28.2659	31.5225	1.10624	0.898172	0.956631	0.872591	0.878951	1.16818	1.10045	1.23916
CV	Chromobacterium violaceum	1.25863	5.06825	4.25852	0.314501	3.57143	0.445578	6.94636	7.22791	6.43182	6.31617	4.06926	3.29463	4.09506	3.62538	1.05123	1.19152	1.14729	1.18015	9.73167	9.71796	8.41562	7.67604	6.46906	4.74865	6.05459	5.15818	0.752167	0.868933	0.782453	0.904125	7.9567	8.09336	6.9583	6.43742	4.80883	3.68473	4.66332	3.91112	0.69824	0.797318	0.725949	0.826087
Cup	Cupriavidus metallidurans	15.519	1.47773	4.25852	13.3001	3.57143	1.52823	2.79988	2.70799	3.02534	2.58439	5.72026	4.89769	5.46008	4.99655	18.1745	20.26	21.5309	21.1799	2.22142	2.18237	2.37765	1.80062	8.09595	6.54503	7.00694	6.16818	28.0701	31.6239	32.8977	32.2387	2.32908	2.35233	2.6358	1.92114	6.9333	5.85588	6.17273	5.50074	22.4967	26.0036	27.2375	27.0952
DVH	Desulfovibrio vulgaris	0.946358	0	0	0.465002	0	0	0	0.0443673	0	0.0751423	0.0522466	0.0469543	0	0.0425738	0.684194	0.714795	0.73126	0.699284	0	0.0172972	0	0.0178568	0.0246579	0.0134189	0	0.0243743	0.66055	0.635869	0.650605	0.587976	0	0.0134516	0	0.0321527	0.0170507	0.00958022	0	0.0172861	0.573766	0.587037	0.612338	0.553562
K12	Escherichia coli	5.7875	2.18139	4.25852	3.36002	3.57143	1.03526	5.92679	6.32155	6.38036	5.55462	8.69682	8.16523	8.74674	8.43842	13.3694	10.8787	10.7404	9.85691	2.66395	2.75725	2.91123	3.08311	5.19415	5.34734	6.45668	6.08178	7.07023	6.10976	5.66297	5.67372	3.57885	3.45069	3.54211	3.56992	5.11373	5.53267	6.34016	6.0949	7.36423	6.37859	6.14218	6.05982
Ne1	Nitrosomonas europaeae	0.0817103	0	0	0.0450002	0	0	0.0166139	0.0277296	0.117202	0.0151973	0	0	0	0.0198188	0.00997674	0.00890525	0.0189382	0.0733926	0.0288171	0.056084	0.0120531	0.0355058	0	0	0	0.0201619	0.0140065	0.0114104	0.0144944	0.00925837	0.021863	0.0436152	0.013915	0.0271856	0	0	0	0.0142987	0.00978233	0.0082637	0.0105429	0.00734049
Nu1	Nitrosomonas ureae	0.543173	0	0	0.0450002	0	0	0	0	0	0	0	0	0	0	0	0	0	0	0	0	0	0	0	0	0	0	0	0	0	0	0	0	0	0	0	0	0	0	0	0	0	0
NV	Nitrososphaera viennensis	0.819334	0.18866	4.25852	5.50002	3.57143	11.9702	0.108428	0.128348	0.108626	0.119046	1.56143	2.77512	2.01988	2.03253	0.242592	0.194134	0.260248	0.233095	0.135603	0.154824	0.132521	0.140239	3.35251	5.8262	4.00849	4.05172	0.357433	0.289552	0.375567	0.325605	0.110791	0.120403	0.104021	0.107376	2.35901	4.23058	2.91663	2.91569	0.256213	0.212781	0.280638	0.251773
Nm1	Nitrosospira multiformis	0.209293	0	0	0.0375002	0	0	0.184502	0.211537	0.254414	0.185745	0.163457	0.232966	0.212466	0.194518	0.165929	0.181667	0.159448	0.182014	0.698877	0.816423	0.559228	0.435238	0.440666	0.367649	0.414598	0.376234	0.0740091	0.0836806	0.0872857	0.0765998	0.530224	0.634913	0.430904	0.333247	0.304716	0.262477	0.29745	0.266822	0.0517656	0.0606037	0.0637979	0.0581923
PaD	Paracoccus denitrificans	0.922183	1.358	4.25852	0.860004	3.57143	1.66296	1.44541	1.35954	1.36831	1.21663	2.20033	2.36036	2.3524	2.42083	0.454729	0.36274	0.559594	0.568352	1.10038	1.23132	0.990096	0.838044	3.11993	2.894	3.08464	3.32621	0.27183	0.274548	0.341744	0.388588	0.870789	0.996445	0.82392	0.713668	2.23624	2.15369	2.34626	2.50882	0.199484	0.205567	0.260859	0.313544
ES18	Phage ES18	0.0884139	0.308883	0.410811	0.362502	3.57143	0.705298	0.0139907	0.00950728	0.0123872	0	0.00895656	0	0.0167353	0.0161487	0	0	0	0	0.00564795	0.00507144	0.0109314	0	0.0050647	0	0.0144306	0.00999762	0	0	0	0	0.00428498	0.00394394	0.00842298	0	0.00350219	0	0.0103531	0.00709024	0	0	0	0
F0	Phage F0	0.0880595	0.0381269	0.410811	2.92501	3.57143	5.71392	0	0	0	0	0.0261233	0.0246811	0.0240115	0.0264251	0	0.00118737	0	0.00176142	0	0	0	0	0.0475381	0.0403594	0.0369664	0.0289738	0	0.00149354	0	0.00130229	0	0	0	0	0.0328722	0.028814	0.0265212	0.020548	0	0.00108166	0	0.000961599
F2	Phage F2	0.0836835	0.423917	0.410811	0.250001	3.57143	0.513908	0.0052465	0.00554592	0	0	0	0	0	0	0	0	0	0	0.00281384	0.00378041	0	0	0	0	0	0	0	0	0	0	0.0021348	0.00293993	0	0	0	0	0	0	0	0	0	0
M13	Phage M13	0.147053	0.744931	0.410811	0.250001	3.57143	0.292449	0	0	0	0	0	0	0	0	0	0	0	0	0	0	0	0	0	0	0	0	0	0	0	0	0	0	0	0	0	0	0	0	0	0	0	0
P22	Phage P22	0.106257	0.00633255	0.410811	21.2501	3.57143	34.4023	0	0	0	0	0.0641887	0.0686255	0.0676688	0.0616586	0.00472582	0.00831156	0.00733093	0.00528426	0	0	0	0	0.167013	0.13355	0.130094	0.126844	0.0100366	0.0123164	0.0152631	0.0139157	0	0	0	0	0.124746	0.0948629	0.0933345	0.0899565	0.00640656	0.00891984	0.0118305	0.0102752
PD	Pseudomonas denitrificans	2.87114	3.76798	4.25852	0.965004	3.57143	0.599341	8.4967	8.46861	7.49331	7.69237	7.25705	7.19845	6.80981	7.0144	3.49343	5.2909	3.84874	4.28906	4.6257	4.95594	4.16444	3.71278	5.65162	4.86505	4.78155	4.61055	1.56728	2.83833	1.66377	1.9197	6.46881	6.15935	5.60857	5.43786	5.99142	5.69982	5.42499	5.62191	2.01952	3.20906	2.16021	2.37834
Pfl	Pseudomonas fluorescens	6.69622	5.04779	4.25852	1.68001	3.57143	0.447384	6.9691	5.38112	5.28362	4.98303	5.00672	10.3426	4.49307	9.17686	8.38046	9.27689	9.20032	9.75123	4.90848	3.39013	3.19762	3.46007	4.16652	11.3781	3.74397	10.5552	8.59216	9.64401	9.63137	10.1849	5.03752	3.683	3.48197	3.64241	4.01838	9.90496	3.62559	9.10466	7.11017	8.30427	8.27736	8.90587
KF7	Pseudomonas pseudoalcaligenes	1.16518	4.89425	4.25852	0.301501	3.57143	0.46142	9.72526	9.17295	8.68343	10.2193	6.9794	7.21712	6.23572	7.33884	2.09617	2.90786	2.27992	2.38907	5.66021	5.45402	4.7991	6.04508	4.37677	4.2279	3.4984	4.79417	0.262034	0.447588	0.337161	0.361935	8.42725	7.95296	7.3744	8.82047	6.21875	6.58096	5.54695	7.07849	1.30066	1.77607	1.41661	1.48339
841	Rhizobium leguminosarum bv. viciae 3841	0.917884	2.38448	4.25852	0.487502	3.57143	0.947083	2.3172	2.61688	2.57749	2.33532	4.97537	3.99412	4.38611	4.21481	0.903682	1.1933	1.39288	1.46492	0.272893	0.302678	0.292785	0.221921	0.796577	0.630942	0.615785	0.537685	0.0273893	0.0717919	0.0681836	0.100902	0.516616	0.518058	0.540885	0.409632	1.28437	1.0011	1.02641	0.977765	0.130793	0.161554	0.200998	0.207211
VF	Rhizobium leguminosarum bv. viciae VF39	2.25404	1.2687	4.25852	2.25001	3.57143	1.78001	3.23971	3.44481	3.35312	3.30879	6.37409	5.64836	6.20371	5.67479	1.61098	2.17882	2.35567	2.54291	2.39908	2.76518	2.60815	2.85815	8.20968	7.89025	9.01737	8.05091	1.09103	1.5045	1.57397	1.65651	3.13543	3.58918	3.44847	3.56346	8.96116	8.23599	9.27493	8.30412	1.52738	2.03832	2.1735	2.37434
AK199	Roseobacter sp. AK199	1.59633	2.78846	4.25852	0.725003	3.57143	0.809874	4.12112	4.13725	4.45749	4.32955	4.74996	4.3511	4.29588	4.5899	1.2639	1.06744	0.739813	1.05861	3.5877	3.49051	3.6318	3.61708	5.75627	4.82995	4.58632	5.19118	0.792845	0.627734	0.441869	0.558871	3.06219	3.03853	3.1047	3.05962	4.51314	3.90486	3.7447	4.09485	0.666836	0.50899	0.38273	0.49413
LT2	Salmonella enterica typhimurium (3 strains combined)	33.7734	7.67434	12.7756	16.7201	10.7143	2.6484	12.3371	12.2097	12.4072	11.8818	14.2753	12.3875	13.8183	12.7942	27.5484	22.8633	23.0729	21.096	8.59171	8.19163	8.58039	7.14118	11.3644	9.51067	11.3477	9.81931	26.1966	19.9358	19.4815	17.644	15.0596	14.1956	14.4962	13.0426	20.3738	16.9347	18.8134	17.4865	37.4138	30.1647	29.6428	27.1323
137	Staphylococcus aureus ATCC 13709	0.964669	0.205325	4.25852	5.95003	3.57143	10.9987	0.183627	0.291557	0.315397	0.182368	2.24213	2.33628	2.74677	2.3122	0.425849	0.479102	0.440467	0.463254	0	0	0	0	0.373278	0.334253	0.440287	0.304406	0.0234883	0.0301458	0.0271052	0.0203871	0	0	0	0	0.785262	0.744828	0.863017	0.67869	0.0164045	0.0783698	0.0677285	0.0851051
259	Staphylococcus aureus ATCC 25923	1.64068	0.164254	4.25852	12.6501	3.57143	13.7489	0.0480929	0.083981	0.0505017	0.0405262	3.06538	3.06587	3.61337	3.09761	0.534543	0.556281	0.40931	0.506115	0.03257	0.0527998	0.0386133	0.0241142	3.47849	3.56297	4.30126	3.53461	0.42176	0.401624	0.333238	0.368992	0.0268542	0.0431193	0.0297528	0.0184635	3.10957	3.14328	3.87758	3.18653	0.384012	0.372047	0.264719	0.347377
SMS	Stenotrophomonas maltophilia	8.02091	3.06423	4.25852	3.31501	3.57143	0.73699	5.69945	5.2298	4.83482	5.29711	5.86505	5.05481	5.51683	5.06481	11.1739	11.6718	12.2512	12.6787	6.38497	5.44869	4.58594	5.55288	8.62681	7.04753	7.19836	6.53882	16.1135	16.5853	17.1899	17.5777	4.95776	4.35923	3.64302	4.40489	6.17391	5.20388	5.35384	4.77887	11.5179	12.3096	12.8274	13.3123
HB2	Thermus Thermophilus	1.68023	2.64335	4.25852	0.805004	3.57143	0.854336	3.38137	3.18494	3.2788	2.68317	3.71772	3.6835	4.68152	4.40052	0.673167	0.421515	0.453296	0.477932	3.55477	3.51746	3.54224	3.08149	5.56262	5.28411	6.97693	6.79841	0.721523	0.442214	0.534752	0.493018	2.73668	2.7508	2.76417	2.38911	4.02268	3.85818	5.0834	4.87248	0.51332	0.320712	0.388972	0.370169
